# Supplementary material for: Rapamycin/sodium hyaluronate binding on nano-hydroxyapatite coated titanium surface improves MC3T3-E1 osteogenesis
Source: PLoS One. 2017 Feb 9;12(2):e0171693. doi: 10.1371/journal.pone.0171693 (PMC5300161; doi:10.1371/journal.pone.0171693)
Supplement: S1 Table — (XLSX) [file pone.0171693.s001.xlsx]

## Sheet: 1C cell vitality
	PT			NT			HAp/NT
2	3.2	2.76667	2.33333	3.56667	2.96667	2.56667	2.2	3.2	3.26667
4	3.7	3.73333	4.2	4.06667	5.43333	5.23333	4.5	4.53333	6.06667
6	6.1	5.1	6.2	7.53333	8.53333	6.8	8.83333	7.46667	9.06667
8	8.46667	7.2	7.43333	10.4	10.8	12.5	12	12.1333	10.3667

## Sheet: 1C ALP activity
	PT			NTs			HAp/NTs
7	0.131	0.193	0.152	0.237	0.326	0.417	0.244	0.346	0.483
14	0.23	0.265	0.327	0.338	0.576	0.544	0.451	0.536	0.561
21	0.425	0.372	0.326	0.511	0.536	0.635	0.636	0.726	0.672

## Sheet: 1C Mineralization ability
	PT			NT			HAp/NT
21 Days	1.031	1.074	0.932	1.342	1.584	1.434	1.532	1.642	1.342

## Sheet: 1C mRNA expression
	PT			NT			HAp/NT
OCN	0.38408	0.3421	0.30615	1.10664	0.9348	1.37385	1.2442	1.77608	1.48846
OPN	1.31175	1.14393	1.17176	2.39824	1.55157	1.45968	2.1226	1.56487	2.7932
Collagen-I	0.58504	0.8097	1.02464	1.61952	0.99864	1.11399	1.895	1.47754	1.77845
Runx2	0.49088	0.64658	0.60704	0.75488	0.62552	0.6374	0.9674	0.66628	0.51992
