# Supplementary material for: Rapamycin/sodium hyaluronate binding on nano-hydroxyapatite coated titanium surface improves MC3T3-E1 osteogenesis
Source: PLoS One. 2017 Feb 9;12(2):e0171693. doi: 10.1371/journal.pone.0171693 (PMC5300161; doi:10.1371/journal.pone.0171693)
Supplement: S2 Table — (XLSX) [file pone.0171693.s002.xlsx]

## Sheet: 2A Released RA
	PT			NT			HAp/NT
RA10+SH0	1.25346	0.275703	0.80863	3.80434	6.86197	5.59145	12.0145	22.2172	17.3193
RA10+SH0.1	4.97601	6.22718	9.89924	14.9365	10.2594	12.228	20.8746	34.5215	35.535
RA10+SH1	14.0502	19.8584	18.5064	36.971	64.971	39.5952	81.7809	131.964	116.872
RA10+SH10	11.4399	22.7995	17.5577	47.32	68.3586	62.0748	21.2781	31.6301	45.662

## Sheet: 2A Loaded RA
	PT			NT			HAp/NT
RA10+SH0	1.358	0.283	0.843	10.323	20.42	18.42	59.53	85.23	73.402
RA10+SH0.1	5.391	6.392	10.32	40.53	30.53	40.283	103.431	132.432	150.603
RA10+SH1	15.222	20.384	19.293	100.32	193.342	130.439	405.213	506.243	495.324
RA10+SH10	12.394	23.403	18.304	128.402	203.423	204.494	105.43	121.34	193.523

## Sheet: 2B cell vitality
	Ti			NT			HAp/NT
RA10+SH0	7.76667	4.3	6.7	6.8	8.3	7.26667	8.3	6.46667	7.8
RA10+SH1	5.3	6.8	6.46667	8.1	7	4.83333	6.8	8.3	8.26667
RA10+SH10	8.06667	6.43333	4.5	6.8	8.06667	6.46667	7.8	9.46667	5.06667

## Sheet: 2B ALP activity
	PT			NT			HAp/NT
RA10+SH0	0.652	0.482	0.693	0.402	0.506	0.652	0.621	0.753	0.502
RA10+SH1	0.632	0.402	0.492	0.502	0.603	0.742	1.302	1.402	1.312
RA0+SH1	0.604	0.502	0.693	0.842	0.509	0.693	0.403	0.502	0.622

## Sheet: 2B Mineralization ability
	Ti			NT			HAp/NT
RA10+SH0	1.042	0.953	0.943	0.943	0.834	1.294	1.242	1.104	0.924
RA10+SH1	1.023	1.001	0.723	1.532	1.249	1.421	2.942	2.532	2.042
RA0+SH1	1.098	1.332	0.73	1.753	1.923	1.203	1.842	1.492	1.484

## Sheet: 2B OCN mRNA expression
	PT			NT			HAp/NT
RA10+SH0	0.5645	0.485116	0.54446	1.27337	0.98233	0.98934	1.42772	1.2603	1.3658
RA10+SH1	0.37528	0.66344	0.78284	1.61952	0.93816	0.89357	3.08892	2.23104	3.07771
RA0+SH1	0.36548	0.6173	0.58196	1.1324	0.96476	1.26836	1.14824	1.07666	1.29815
